# Supplementary material for: Detection of Drug-Related Problems through a Clinical Decision Support System Used by a Clinical Pharmacy Team
Source: Healthcare (Basel). 2023 Mar 11;11(6):827. doi: 10.3390/healthcare11060827 (PMC10048130; doi:10.3390/healthcare11060827)
Supplement: Supplementary file 1 [file healthcare-11-00827-s001.zip]

Archive with 1 entries (1 files):
- healthcare-2202935-supplementary.pdf
